# Supplementary material for: Three Mitochondrial Genomes of Chrysochroinae (Coleoptera, Buprestidae) and Phylogenetic Analyses
Source: Genes (Basel). 2024 Oct 17;15(10):1336. doi: 10.3390/genes15101336 (PMC11506987; doi:10.3390/genes15101336)
Supplement: Supplementary file 1 [file genes-15-01336-s001.zip]

Archive with 6 entries (6 files):
- Catoxantha luodiana-tran╗∙╥≥╫Θ.TIF
- Catoxantha luodiana-╧▀┴ú╠σ╗∙╥≥╫Θ╗╖╫┤═╝╞╫.tif
- Chrysochroa opulenta-trn╗∙╥≥╫Θ.TIF
- Chrysochroa opulenta-╧▀┴ú╠σ╗∙╥≥╫Θ╗╖╫┤═╝╞╫.tif
- Nipponobuprestis guangxiensis-trna╗∙╥≥╫Θ.tif
- Nipponobuprestis guangxiensis-╧▀┴ú╠σ╗∙╥≥╫Θ╗╖╫┤═╝╞╫.tif
